# Supplementary material for: Fatty acid transport protein 2 inhibition enhances glucose tolerance through α cell–mediated GLP-1 secretion
Source: J Clin Invest. 2025 Sep 16;135(23):e192011. doi: 10.1172/JCI192011 (PMC12646670; doi:10.1172/JCI192011)
Supplement: Supporting data values [file jci-135-192011-s218.xlsx]

## Sheet: Figure 1B
Figure 1B
db/db	FATP2KO db.db
4.1	9.02
4	8.2
1.7	6.33

## Sheet: Figure 3B
Figure 3B
log2 SLC27A2	log2 GCG
8.51	14.08
8.14	13.88
8.04	13.92
7.93	14.05
7.89	13.99
7.81	13.86
7.82	13.88
7.69	14.17
7.64	14.09
7.72	14.03
7.7	13.95
7.58	13.99
7.59	13.97
7.56	13.95
7.5	13.95
7.5	13.96
7.63	14.04
7.63	14.05
7.51	14.17
7.46	14.12
7.5	14.02
7.47	13.94
7.35	14.07
7.34	14.07
7.29	14.07
7.14	14.07
6.9	14.09
6.38	14.09
6.54	14.04
7.23	14.05
7.26	14.04
7.26	14.04
7.33	14
7.35	13.99
7.22	14
7.23	13.96
7.4	13.93
7.46	13.92
7.46	13.9
7.5	13.89
7.49	13.89
7.44	13.87
7.47	13.87
7.5	13.79
7.54	13.79
7.3	13.92
7.26	13.9
7.27	13.9
7.28	13.9
7.2	13.91
7.22	13.9
7.17	13.9
7.23	13.89
7.27	13.87
7.25	13.85
7.29	13.84
7.2	13.83
7.39	13.8
7.3	13.8
7.29	13.74
7.27	13.71
7.31	13.62
7.42	13.58
7.21	13.59
7.11	13.76
6.99	13.89
6.39	13.96
6.7	13.97
6.62	13.93
6.78	13.94
6.82	13.92
6.82	13.87
6.8	13.86
6.68	13.85
6.78	13.83
6.93	13.82
6.89	13.8
6.72	13.8
6.89	13.78
6.76	13.78
6.92	13.76
6.71	13.74
6.25	13.59
6.67	13.62
6.7	13.66
6.49	13.68
6.77	13.73
6.77	13.74
7.5	13.93
5.98	13.53
6.64	13.63
6.96	13.64
6.33	13.71
6.39	13.72
6.34	13.74
6.29	13.78
6.11	13.84
6.25	13.93
6.36	13.82
6.52	13.97
6.49	13.81
6.56	13.74
6.64	13.78
6.68	13.75
6.74	13.75
6.85	13.7
6.8	13.74
6.8	13.77
6.81	13.78
6.77	13.82
6.72	13.9
6.74	13.95
6.99	13.76
6.98	13.79
6.97	13.78
6.97	13.77
6.94	13.78
6.88	13.79
6.91	13.8
6.87	13.85
6.82	13.88
7.04	13.77
7.24	13.72
7.25	13.73
7.67	13.76
7.47	13.79
7.26	13.79
7.01	13.82
7.01	13.83
7.02	13.82
6.98	13.84
6.92	13.87
7.08	13.83
7.09	13.83
6.82	13.92
6.84	13.93
6.83	13.95
6.84	13.97
7.16	13.85
7.41	13.86
7.19	13.9
7.19	13.91
7.18	13.93
7.16	13.98
7.03	14.01
7.08	14.06
7.44	13.92
7.6	13.92
7.29	14.05
6.5	13.8
7	13.86

## Sheet: Figure 4C
Figure 4C
{Lipofermata]	Fluorescence values
50	0	0	0	0
25	890	1254	695	444
12.5	2179	2317	1899	1209
6.25	3155	4069	2640	1951
3.125	4149	4390	4278	2175
1.562	5001	5981	5587	3244
0.781	5827	6057	5974	3646
0.391	5229	7166	7806	4665
0.195	6918	7942	8546	4364
0.1	5340	7242	7043	4891

## Sheet: Figure 5A
Figure 5A
Wild type	db/db	FATP2KO db/db
7.2	2.5	1.4
1.1	15.3	1.6
0.3	16	0.2
0.1	12	5.9
1	20.4	1.4
0.4	12.5	2.1
2.3	0.9	3
0.1	0.1	3.5
1.7	4.2	10
3.4	2.4
1.3	12.6
6.7	6.8
5.3	2.8
	2.1
	0.1
	5.7
	20.2

## Sheet: Figure 5B
Figure 5B
Time (min)	Wild-type				db/db				FATP2KO db/db
0	100	65	116		583	700	561		102	137	262	168
10	197	182	184		700	700	546		251	358	318
30	171	168	268		700	700	700		205	356	400
45	193	196	218		700	700	700		115	338	455
60	144	98	193		700	700	700		136	363	479
120	88	64	138		700	700	700		102	209	184

## Sheet: Figure 6A
Figure 6A	FATP2KO db/db OGTT					FATP2KO db/db IPGTT					db/db OGTT			db/db IPGTT
0	110	83	331	569	154	202	107	400	219	345	585	402	493	566	504	536
30	463	319	350	600	600	329	318	485	432	600	700	700	700	700	700	700
60	436	396	384	600	488	600	511	360	422	600	700	700	700	700	700	700
90	289	169	487	600	529	498	444	383	416	600	700	700	700	700	700	700
120	191	102	329	600	459	392	382	355	216	300	700	700	700	700	700	700

## Sheet: Figure 6B
Figure 6B
OGTT	IPGTT
40155	51720
29295	45525
46530	48165
71535	44625
57075	63675

## Sheet: Figure 6C
Figure 6C	Glucose gavage						Glucose IP
0 min	6	10.8	6.8	8.1	7.8		13.5	5.2	9.5	7.7	5.7	6
60 min	17.9	14.8	6	14.5	6.6		21.7	29.5	16.3	10.2	3.9	14.2

## Sheet: Figure 7A
Figure 7A
Stomach	Duodenum	Jejunum	Distal Ileum	Prox Colon
1	25.31	3.891	0.52	2.47
1	7.72	19.69	1.26	0.23
1	18.03	13.46	0.89	1.32

## Sheet: Figure 7B
Figure 7B
Stomach	Duodenum	Jejunum	Distal Ileum	Prox Colon
1	0.704	1.128	20.136	21.303
1	2.34	22.4	74.6	77.8
1	1.503	11.6	46.32	47.37

[truncated: 13 more sheets: Figure 8A, Figure 8B, Figure 8C, Figure 8D, Figure 8E, Supp Figure 1, Supp Figure 2, Supp Figure 5A, Supp Figure 6, Supp Figure 7A, Supp Figure 7B, Supp Figure 8, Sheet21]
